# Supplementary material for: A survey of public attitudes toward uterus transplantation, surrogacy, and adoption in Japan
Source: PLoS One. 2019 Oct 30;14(10):e0223571. doi: 10.1371/journal.pone.0223571 (PMC6821076; doi:10.1371/journal.pone.0223571)
Supplement: S1 Table — (XLSX) [file pone.0223571.s003.xlsx]

## Sheet: S1table
S1 Table. The demographic data of each group respondents (N=1600).
	male				female
Age	20-29	30-39	40-49	50-59	20-29	30-39	40-49	50-59
	A	B	C	D	E	F	G	H
Number	200	200	200	200	200	200	200	200
Marital Status
unmarried	178 (89.0%)	112 (56.0%)	95 (47.5%)	58 (29.0%)	140 (70.0%)	77 (38.5%)	52 (26.0%)	51 (25.5%)
married	22 (11.0%)	88 (44.0%)	105 (52.5%)	142 (71.0%)	60 (30.0%)	123 (61.5%)	148 (74.0%)	149 (74.5%)
Number of children
0	185 (92.5%)	130 (65.5%)	111 (55.5%)	75 (37.5%)	156 (78.0%)	92 (46.0%)	91 (45.5%)	51 (25.5%)
1	10 (5.0%)	36 (18.0%)	36 (18.0%)	31 (15.5%)	30 (15.0%)	54 (27.0%)	44 (22.0%)	42 (21.0%)
2	5 (2.5%)	28 (14.0%)	39 (19.5%)	70 (35.0%)	13 (6.5%)	41 (20.5%)	48 (24.0%)	86 (43.0%)
more than 2	0 (0.0%)	6 (3.0%)	14 (7.0%)	24 (12.0%)	1 (0.5%)	13 (6.5%)	17 (8.5%)	21 (10.5%)
Experience of infertility
yes	14 (7.0%)	36 (18.0%)	33 (16.5%)	31 (15.5%)	38 (19.0%)	51 (25.5%)	62 (31.0%)	42 (21.0%)
none	186 (93.0%)	164 (82.0%)	167 (83.5%)	169 (84.5%)	162 (81.0%)	149 (74.5%)	138 (69.0%)	158 (79.0%)
Experience of infertility screening or treatment (responders or their spouses)
None	184 (92.0%)	167 (83.5%)	175 (87.5%)	176 (88.0%)	175 (87.5%)	160 (80.0%)	148 (74.0%)	173 (86.5%)
Screening for infertility	12 (6.0%)	25 (12.5%)	20 (10.0%)	19 (9.5%)	18 (9.0%)	33 (16.5%)	41 (20.5%)	23 (11.5%)
Timed intercourse	8 (4.0%)	23 (11.5%)	14 (7.0%)	15 (7.5%)	15 (7.5%)	32 (16.0%)	39 (19.5%)	13 (6.5%)
IUI (intrauterine insemination)	6 (3.0%)	11 (5.5%)	8 (4.0%)	8 (4.0%)	9 (4.5%)	14 (7.0%)	17 (8.5%)	9 (4.5%)
IVF-ET (In vitro fertilization - embryo transfer)	3 (1.5%)	8 (4.0%)	3 (1.5%)	7 (3.5%)	4 (2.0%)	8 (4.0%)	13 (6.5%)	1 (0.5%)
ICSI (intracytoplasmic sperm injection)	4 (2.0%)	2 (1.0%)	2 (1.0%)	3 (1.5%)	4 (2.0%)	7 (3.5%)	10 (5.0%)	1 (0.5%)
Do you know that woman, who underwent UTx, conceived and had a live birth with cesarean section?
Know very well	20 (10.0%)	13 (6.5%)	7 (3.5%)	7 (3.5%)	11 (5.5%)	13 (6.5%)	6 (3.0%)	2 (1.0%)
Know well	22 (11.0%)	23 (11.5%)	23 (11.5%)	15 (7.5%)	19 (9.5%)	7 (3.5%)	11 (5.5%)	10 (5.0%)
Have heard of it, but do not know much.	48 (24.0%)	56 (28.0%)	55 (27.5%)	58 (29.0%)	39 (19.5%)	40 (20.0%)	51 (25.5%)	57 (28.5%)
Have never heard of it.	110 (55.0%)	108 (54.0%)	115 (57.5%)	120 (60.0%)	131 (65.5%)	140 (70.0%)	132 (66.0%)	131 (65.5%)
