# Supplementary material for: A survey of public attitudes toward uterus transplantation, surrogacy, and adoption in Japan
Source: PLoS One. 2019 Oct 30;14(10):e0223571. doi: 10.1371/journal.pone.0223571 (PMC6821076; doi:10.1371/journal.pone.0223571)
Supplement: S2 Table — (XLSX) [file pone.0223571.s004.xlsx]

## Sheet: S2table
S2 Table.
Why do you think that we should approve UTx?	N (584)	％
	multi answer	single answer
Because Utx will be hope for people with absolute uterine infertility.	67.1233	49.3151
Because there is a genetic linkage with the born child and the recepient can be a birth parent	66.2671	32.1918
The risk of pregnancy and parturition is the risk to the recipient, and does not extend to third parties such as surrogate mothers	44.3493	12.3288
The transplanted uterus can be removed and immunosuppressant can be stopped after childbirth	22.4315	2.56849
Others	1.71233	1.71233
Indecisive	1.88356	1.88356
