# Supplementary material for: A survey of public attitudes toward uterus transplantation, surrogacy, and adoption in Japan
Source: PLoS One. 2019 Oct 30;14(10):e0223571. doi: 10.1371/journal.pone.0223571 (PMC6821076; doi:10.1371/journal.pone.0223571)
Supplement: S3 Table — (XLSX) [file pone.0223571.s005.xlsx]

## Sheet: S3 table
S3 Table.
Why do you think that UTx should not be approved? (N=272)	%
Answers	multi answer	single answer
Because the risk of UTx surgery is too high.	52.5735	24.6324
Because pregnancy should be natural.	27.5735	15.8088
UTx is not appropriate because the uterus is not a vital organ.	32.7206	14.3382
Because the recipient is at high risk during pregnancy and birth.	38.2353	9.92647
Because UTx may be performed commercially	26.4706	8.45588
Because the third parties' uterus should not be used as a mean of reproduction	25.3676	7.72059
Because UTx does not promise pregnancy.	36.3971	6.98529
Because there are other options such as adoption.	18.75	2.94118
Because gestational surrogacy is preferrable.	5.88235	1.47059
Others	0.735294	0.735294
Indecisive.	6.98529	6.98529
