# Supplementary material for: A survey of public attitudes toward uterus transplantation, surrogacy, and adoption in Japan
Source: PLoS One. 2019 Oct 30;14(10):e0223571. doi: 10.1371/journal.pone.0223571 (PMC6821076; doi:10.1371/journal.pone.0223571)
Supplement: S4 Table — (XLSX) [file pone.0223571.s006.xlsx]

## Sheet: S4table
S4 Table
Why do you think that we should approve a surrogate pregnancy using the womb of a third party?	N (496)	%
	multi answer	single answer
Because the client can receive a child without having difficult surgeries.	47.5806	16.9355
Because both the client and the surrogate mother agreed.	68.3468	31.6532
Because there is a possibility that a woman who removed the uterus due to disease or accident can have a child.	66.3306	35.0806
Because I think gestational surrogacy is acceptable anyway	28.2258	12.9032
Others	1.6129	1.20968
Indecisive	2.21774	2.21774
