# Supplementary material for: A survey of public attitudes toward uterus transplantation, surrogacy, and adoption in Japan
Source: PLoS One. 2019 Oct 30;14(10):e0223571. doi: 10.1371/journal.pone.0223571 (PMC6821076; doi:10.1371/journal.pone.0223571)
Supplement: S5 Table — (XLSX) [file pone.0223571.s007.xlsx]

## Sheet: S5 table
S5 Table
Why do you think that gestational surrogacy should not be approved? (N=318)	%
Answers	multi answer	single answer
Because there is a high risk for surrogate mother during pregnancy and birth.	46.8553	19.4969
Because I think that parent-child relationship will become unnatural.	41.5094	16.3522
Because pregnancy should be natural.	27.9874	14.7799
Because the baby born by gestational surrogacy may have a health problem	22.6415	11.3208
Because women should not be used as a means of reproduction	27.9874	9.1195
Because there may be problems of parental authority and heritage inheritance.	33.6478	8.1761
Because gestational surrogacy may be performed commercially.	34.9057	6.60377
Because there are other options such as adoption	21.0692	3.14465
Because there might be difficulty in telling the child that he/she was delivered by surrogate mother.	18.5535	3.14465
Because UTx is preferrable	5.03145	0.943396
Others	1.57233	1.25786
Indecisive	5.66038	5.66038
