# Supplementary material for: A survey of public attitudes toward uterus transplantation, surrogacy, and adoption in Japan
Source: PLoS One. 2019 Oct 30;14(10):e0223571. doi: 10.1371/journal.pone.0223571 (PMC6821076; doi:10.1371/journal.pone.0223571)
Supplement: S6 Table — (XLSX) [file pone.0223571.s008.xlsx]

## Sheet: S6 Table
S6 Table. Attitudes towards each UTx, gestational surrogacy, and adoption assuming that the respondents or their spouse are suffer from absolute uterine factor infertility.
sex	age	group	N		Utx	gestational surrogacy	adoption	Do not want any way	indecisive
	total		800		0.101	0.058	0.143	0.215	0.483
male	20-29	A	200		10.5% H	0.055	17.0% B	0.125	54.5% G
	30-39	B	200		17.5% C,D,E,H	11.0%F,G,H	0.085	0.16	0.47
	40-49	C	200		10.0% H	9.5%F,G,H	0.1	0.15	55.5%G,H
	50-59	D	200		0.085	0.055	0.15	0.2	0.51
female	20-29	E	200		0.09	6.5% H	18.0% B,C	20.5% A	0.46
	30-39	F	200		10.5% H	0.04	16.0% B	23.5% A,C	0.46
	40-49	G	200		11.0% H	0.025	0.125	32.5% A,B,C,D,E	0.415
	50-59	H	200		0.04	0.02	17.5% B,C	32.0%A,B,C,D,E	0.445
A,B,C,D,E,F,G,H denotes significantly high compared to group A,B,C,D,E,F,G, or H respectively (P<0.05).
