# Supplementary material for: A survey of public attitudes toward uterus transplantation, surrogacy, and adoption in Japan
Source: PLoS One. 2019 Oct 30;14(10):e0223571. doi: 10.1371/journal.pone.0223571 (PMC6821076; doi:10.1371/journal.pone.0223571)
Supplement: S7 Table — (XLSX) [file pone.0223571.s009.xlsx]

## Sheet: S7 Table
S7 Table. Do you want to be a donor for your daughter with absolute uterine factor infertility?
					Do you want to be a donor for your daughter with absolute uterine factor infertility?
sex	infertility	group	N		Want to be a donor for our daughter	Want to be a donor if there are no other donors	Uterine transplantation is acceptable, but I do not want to be a donor.	Do not want our daughter to undergo UTx, no matter who the donor is.	indecisive
	total		800		0.159	0.164	0.071	0.195	0.411
female	+	C	193		0.197	22.8% D	0.104	0.155	0.316
	-	D	607		0.147	0.143	0.061	0.208	44.2% C
					Do you ask your spouse to be a donor for your daughter with absolute uterine factor?
					Want to ask my spouse to be a donor for our daughter	Want to ask my spouse to be a donor if there are no other donors	Uterine transplantation is acceptable, but I do not want my spouse to be a donor.	Do not want our daughter to undergo UTx, no matter who the donor is.	indecisive
	total		800		0.076	0.291	0.059	0.125	0.449
male	+	A	114		14.9% B	42.1% B	0.079	0.123	0.228
	-	B	686		0.064	0.27	0.055	0.125	48.5% A
A,B,C,D,E,F,G,H denotes significantly high compared to group A,B,C,D,E,F,G, or H respectively (P<0.05).
