# Supplementary material for: A survey of public attitudes toward uterus transplantation, surrogacy, and adoption in Japan
Source: PLoS One. 2019 Oct 30;14(10):e0223571. doi: 10.1371/journal.pone.0223571 (PMC6821076; doi:10.1371/journal.pone.0223571)
Supplement: S8 Table — (XLSX) [file pone.0223571.s010.xlsx]

## Sheet: S8 Table
S8 Table. Do you want to be a donor for your daughter with absolute uterine factor infertility?
					Do you want to be a donor for your daughter with absolute uterine factor infertility?
sex	response	group	N		Want to be a donor for our daughter	Want to be a donor if there are no other donors	UTx is acceptable, but I do not want to be a donor.	Do not want our daughter to undergo UTx, no matter who the donor is.	indecisive
	total		800		0.159	0.164	0.071	0.195	0.411
female	Know very well	E	32		28.1% H	28.1% H	0.156	0.188	0.094
	Know well	F	47		0.213	0.234	0.064	0.17	31.9% E
	Have heard of it, but do not know much.	G	187		0.166	0.182	0.08	0.209	36.4% E
	Have never heard of it.	H	534		0.144	0.144	0.064	0.193	45.5% E,G
					Do you ask your spouse to be a donor for your daughter with absolute uterine factor?
					Want to ask my spouse to be a donor for our daughter	Want to ask my spouse to be a donor if there are no other donors	Uterine transplantation is acceptable, but I do not want my spouse to be a donor.	Do not want our daughter to undergo UTx, no matter who the donor is.	indecisive
	total		800		0.076	0.291	0.059	0.125	0.449
male	Know very well	A	47		29.8% B,C,D	0.319	0.021	21.3% B	0.149
	Know well	B	83		13.3% D	49.4% C,D	0.06	0.06	0.253
	Have heard of it, but do not know much.	C	217		0.074	0.295	0.088	0.134	41.0% A,B
	Have never heard of it.	D	453		0.044	0.249	0.049	0.124	53.4% A,B,C
A,B,C,D,E,F,G,H denotes significantly high compared to group A,B,C,D,E,F,G, or H respectively (P<0.05).
